# Supplementary material for: Novel and multifaceted regulations of photoperiodic flowering by phytochrome A in soybean
Source: Proc Natl Acad Sci U S A. 2022 Oct 3;119(41):e2208708119. doi: 10.1073/pnas.2208708119 (PMC9565047; doi:10.1073/pnas.2208708119)
Supplement: Supplementary File [file pnas.2208708119.sd01.xlsx]

## Sheet: Sheet1
List of primer sequences (5' to 3') used in this study
Experiment	Primer Name	sequence
For construction Entry-vector
	PHYA3-Topo-F	GTACCGGGCCCCCCCTCATGTCCTCTTCAAGGCCCAGCC
	PHYA3-Topo-R	GATCCCCCGGGCTGCAAGTGTTGGATTTATGTGCTGCG
	PHYA2-Topo-F	GTACCGGGCCCCCCCTCATGTCTACCTCAAGGCCTAGCC
	PHYA2-Topo-R	GATCCCCCGGGCTGCAACCTTTCAAATTATGGGCTGCTGC
	E1-topo-GA-F	GTACCGGGCCCCCCCTCATGAGCAACCCTTCAGATGAAAG
	E1-topo-GA-R-nsc	GATCCCCCGGGCTGCAATTCTCTGGCATAGCTTGTT
	E1La-topo-F	caccATGAGCAATCCTTCAGATGAGAAG
	E1La-topo-R-nsc	ATTCTCTGGCATAGCTCGTTTAA
	E1Lb-topo-F	caccATGAGCAATCATTCAGATGAGAAGG
	E1Lb-topo-R-nsc	ATTCTCTGGCATAGCTCGTTTAAG
	D153-PHYA3-SA-F	atacaatcaactccaagcttATGTCCTCTTCAAGGCCCAG
	D153-PHYA3-SA-R	GCCCCGGGGTCGACGGATCCGGAGTGTTGGATTTATGTGC
	D153-PHYA2-SA-F	atacaatcaactccaagcttATGTCTACCTCAAGGCCTAG
	D153-PHYA2-SA-R	GCCCCGGGGTCGACGGATCCGGACCTTTCAAATTATGGGC
For ChIP assay
	FT2a-P1F	TGGGAGGCAAATCGGCATA
	FT2a-P1R	TGTTGAGCACGGTTTGATGGT
	FT2a-P2F	TATTGTTGGAAAAGAAGCTATGA
	FT2a-P2R	CGTATTTTAAAACTGATCACCTC
	FT2a-P5F	ATTGCTAGCTCAGTTGGTAG
	FT2a-P5R	TATGCTCGAGTTATATTTTCCAC
	FT2a-P3F	TTGGGGGAGTAATTGGGGAT
	FT2a-P3R	CTCACAAAAATTATTCTAGCTTGGT
	FT2a-P4F	GTTGGCAAGATAGCTCTAAAACC
	FT2a-P4R	AGTAGGTTGATGGGGTATGGT
	FT5a-P2F	GCACAATGAAACCATAAACAACA
	FT5a-P2R	GACTTTGTCACTGCTGCCTGT
	FT5a-P3F	CGCATTATACATGAGTGGGC
	FT5a-P3R	AATATCCTTCAAAATGTGGCC
	FT5a-P1F	GGTAAAATTCCATTAGTAACAAGCC
	FT5a-P1R	ATAAGGGCTTGGGCACTGA
	FT5a-P5F	GGAGAAAAGAAAACATTTCATCG
	FT5a-P5R	CTATACATCGCATATGATCCCT
	FT5a-P4F	AGTTAGCTAGCATTTAAAGGGA
	FT5a-P4R	TAATTCTCTGTGGTTGCAAGT
	FT5a-P6F	AGAGCATGCCATTCAGGAACTT
	FT5a-P6R	AAGGATAGCCAGAAAAGAAAGGACA
	ChIP-E1-P1-F	TAGCAGGAGATCTATGCACGG
	ChIP-E1-P1-R	ATGAATGATGAATGCAGTGCC
	ChIP-E1-P2-F	TCCCGTTTGATTGGTTTTTGG
	ChIP-E1-P2-R	TTGAGTTCAGGTTTTGTCCCC
	ChIP-E1-P3-F	GAGTGAACATGGATGAACCGT
	ChIP-E1-P3-R	GAATGAATAGAAACTGGGGACC
	ChIP-E1-P4-F	TACTTAATTTTCCCGTCACCG
	ChIP-E1-P4-R	GGGATTTCTTCAACAGTTTTCG
	ChIP-E1-P5-F	ATTTTGACTGTGGTATGTGACTGC
	ChIP-E1-P5-R	GATAATCGGGAGAAAAACAAATG
	ChIP-E1-P6-F	AAAGTTTTCATTTGGGGTCTA
	ChIP-E1-P6-R	CTCAACGCACGTCTCCTAAG
	ChIP-GmACT11-F	CGGTGGTTCTATCTTGGCATC
	ChIP-GmACT11-R	GTCTTTCGCTTCAATAACCCTA
	ChIP-GmELF1B-F	GTTGAAAAGCCAGGGGACA
	ChIP-GmELF1B-R	TCTTACCCCTTGAGCGTGG
For Real-Time Quantitative PCR
	E1-F	CACTCAAATTAAGCCCTTTCA
	E1-R	TTCATCTCCTCTTCATTTTTGTTG
	E1La-F	AAACACTCAAAGCCCGATCA
	E1La-R	ATCCTCTTCATTTTTGTTGCTGA
	E1Lb-F	GTGTAAACACTCAAAGTCCTT
	E1Lb-R	CTCCTCTTCATTTTTGTTGCTGC
	FT2a-F	TCCCGATGCACCTAGCCCA
	FT2a-R	ACACCAAACGATGAATCCCCA
	FT5a-F	AGCCCGAACCCTTCAGTAGGGA
	FT5a-R	GGTGATGACAGTGTCTCTGCCCA
	Tof11-F	TGTTACGGAATTGTAGTTATG
	Tof11-R	TTCACTAAAAAATCAACTGCG
	Tof12-F	ACTGATAGCAACAGTCCACAG
	Tof12-R	TACTTCTCCCAGCCTTTTCAG
	LHY2b-F	CACTGGACTTGGAGAAAGAACC
	LHY2b-R	GGGTGCCTCTTGGATAATGG
	LHY1b-F	TCAGGAGTCACGCACAAAAGT
	LHY1b-R	GGAGGGGGAATGTCTATATCAA
	LHY1a-F	AAGAAAATAAGGATGAGAACCACG
	LHY1a-R	TCCCAGTGGCACAGACATTG
	LHY2a-F	CCTTTTACCCACTCCTCGTCA
	LHY2a--R	CTCTGTCCATCGTTCTCTTTGC
	Tublin-F	TGCCACCATCAAGACTAAGAGG
	Tublin-R	ACCACCAGGAACAACAGAAGG
	J-F	CGTGCCTCATAACCGAAGAT
	J-R	CTCGTTACATGACATACTCC
	LUX1-F	AATGGCCATGGTCATCTCCC
	LUX1-R	GCACCTTCTATAACATTGTA
	LUX2-F	AATGGTCATGGTCATGGGCA
	LUX2-R	ATGATGGTGATGGCTGACCT
	FT1a-F	TGCAACTACAGGGGCAAACT
	FT1a-R	GTTGAAGTACATGGCCGCGA
	FT2b-F	ATGCCTCGTGGAAGTAGGGA
	FT2b-R	CACTTGGGCTAGGTGCATCA
	FT4-F	TCAACGTGAAGGTGGTTGGG
	FT4-R	CAGTGTGACTGCACCAAACG
	FUL1a-F	AAGAGAGACTCACGGTCAT
	FUL1a-R	AATAGAAGGACGTAGCACCC
	FUL1b-F	CCCACAACAACACTAGCTCTCA
	FUL1b-R	AGTAGTAGCACCCTTCAATT
	FUL2a-F	CTAATGAAGAAACTCCAACCTCA
	FUL2a-R	GGTATAGTCACCGTCAAATGCCT
	FUL2b-F	GTAATGAAGAAACTCCAACGTCGA
	FUL2b-R	GCAGTCAGAAACGTCACACA
	FUL3a-F	GACTGAAGGTCCACATACTG
	FUL3a-R	TGTCATAATATCACATGTCAC
	E2-F	CTGGATAGAACAGACTTGTACAG
	E2-R	GGAAATCCTGCCTGAACATAC
For transgenic plants checking and genotyping
	T2Chr19_F	GTGTGGAAAAATCCACTTTCTCTT
	T2Chr19_R	TGCCTTCTGAATAGCAGCAGA
	PHYA3-crispr-F	AGAATGTCTCCTGCTGGTAC
	T1Chr20_F	TCGGGGAGATCAAGACGTAGT
	T1Chr20_R	GCTCCCACTAGGCAACGATT
	PHYA2-crispr-F	TTCGGTGCGCATCTCTGGTA
	PHYA2-crispr-R	TCTGCAATGCAGAAGCACTT
	Cas-F	GTGGGAGGCGAGGTAGAG
	Cas-R	CGTCGACCACATTGTTCCTC
For in-vitro transcription and translation
	PHYA3-F	ATGTCCTCTTCAAGGCCCAGCC
	PHYA3-R	AGTGTTGGATTTATGTGCTGCGG
	PHYA2-F	ATGTCTACCTCAAGGCCTAGCC
	PHYA2-R	ACCTTTCAAATTATGGGCTGCTG
	BamHI-FLAG-F	cgGGATCCagaggattacaaggatgacgac
	SmaI-FLAG-R	TCCCCCGGGttagatatcgtaatccctaggctt
	pCMX-PL2-PHYA3-HA-F	cgggccccccctcgagATGTCCTCTTCAAGGCCCAGCCAA
	pCMX-PL2-PHYA2-HA-F	cgggccccccctcgagATGTCTACCTCAAGGCCTAGCCAATCAT
	pCMX-PL2-PHYA3/PHYA2-FLAG-R	atcccccgggctgcagttagatatcgtaatccctaggcttatcgtcatcgtc
For antibody 6His fusions (pET30a vector)
	PHYA3-antic-F	AAGGCCATGGCTGATAATACAGCCATGGCTGGTTTG
	PHYA3-antic-R	TCGAGTGCGGCCGCAagAGTGTTGGATTTATGTGCTGCG
	PHYA2-antic-F	AAGGCCATGGCTGATAATAAAGCCATGACTGGtt
	PHYA2-antic-R	TCGAGTGCGGCCGCAagACCTTTCAAATTATGGGCtg
For Yeast two hybrid
	PHYA3-CT-AD-F	CCATGGAGGCCAGTGaaATGCAAGAACTGGATGCAGTGAC
	PHYA3-CT-AD-R	AGCTCGAGCTCGATGttaAGTGTTGGATTTATGTGCTGCGGC
	PHYA2-CT-AD-F	CCATGGAGGCCAGTGaaATGCAGGAACTGGAAGCAGTG
	PHYA2-CT-AD-R	AGCTCGAGCTCGATGTTAACCTTTCAAATTATGGGCTGCTGC
	PHYA3-CT-1-BD-F1	GGCCGAATTCCCGGGgGCCCTGCTATATAAAAACAAG
	PHYA3-CT-1-BD-R	TATGCGGCCGCTGCATTAAGTGTTGGATTTATGTGCTGCG
	PHYA2-CT-1-BD-F1	GGCCGAATTCCCGGGgGCCCTCATATATAAGAACAAG
	PHYA2-CT-1-BD-R	TATGCGGCCGCTGCATTAACCTTTCAAATTATGGGCTGCTG
For knocking out PHYA2 and PHYA3
	AtU6-1T1F	attgCCATGCTGTCCCCAGTGT
	AtU6-1T1R	aaacACACTGGGGACAGCATGGC
	AtU6-29T2F	attgTGCACCTGAAATGCTCACCA
	AtU6-29T2R	aaacTGGTGAGCATTTCAGGTGCA
	AtU3bT3F	gtcaCAGGCCTAGAGCCATATCTG
	AtU3bT3R	aaacCAGATATGGCTCTAGGCCTG
	AtU3dT4F	gtcaAGTTCCCATGACTGCAGC
	AtU3dT4R	aaacGCTGCAGTCATGGGAACTT
For genotyping PHYA2, PHYA3, E1, E1la and E1lb CAPs method
	T2Chr19_F	GTGTGGAAAAATCCACTTTCTCTT
	T2Chr19_R	TGCCTTCTGAATAGCAGCAGA
	T2Chr19_R	TGCCTTCTGAATAGCAGCAGA
	PHYA3-crispr-F	AGAATGTCTCCTGCTGGTAC
	T1Chr20_F	TCGGGGAGATCAAGACGTAGT
	T1Chr20_R	GCTCCCACTAGGCAACGATT
	PHYA2-crispr-F	TTCGGTGCGCATCTCTGGTA
	PHYA2-crispr-R	TCTGCAATGCAGAAGCACTT
	E1-cas9-test-F	AGAAGACGAAATCCACCATATGC
	E1-cas9-test-R	TTGGTATTAAATAATTAGGTTGAAGTACAC
	E1la-cas9-test-F	CATCTCTTCCAACATGAGCAATCC
	E1la-cas9-test-R	GATTTGAAAGTAGAATAAAGCTAACACAG
	E1lb-cas9-test-F	TGTAAACACTCAAAGTCCTTTCATCC
	E1lb-cas9-test-R	GATTTGAAAGTAAAATAAAGCTAACACTTAG
For knocking out E1, E1la and E1lb
	AtU3b-E1/L-T2-F	gtcaAGGGACCCCAGTTAGAGTT
	AtU3b-E1/L-T2-R	aaacAACTCTAACTGGGGTCCCT
For knocking out PHYB1 and PHYB2
	PHYB-AtU3dT1F	gtcaATGGCTTCAGCAAGCGGAG
	PHYB-AtU3dT1R	aaacCTCCGCTTGCTGAAGCCAT
